# Supplementary material for: An Understanding of the Global Status of Major Bacterial Pathogens of Milk Concerning Bovine Mastitis: A Systematic Review and Meta-Analysis (Scientometrics)
Source: Pathogens. 2021 Apr 30;10(5):545. doi: 10.3390/pathogens10050545 (PMC8147236; doi:10.3390/pathogens10050545)
Supplement: Supplementary file 1 [file pathogens-10-00545-s001.zip]

Archive with 4 entries (3 files):
- Supplementary files/
- Supplementary files/Supplementary file S1 PRISMA check list.pdf
- Supplementary files/Supplementary file S2 tables for MMP manuscript.pdf
- Supplementary files/Supplementary file S3 Reference list.pdf
